# Supplementary material for: New Research on the Bacillus anthracis Genetic Diversity in Siberia
Source: Pathogens. 2023 Oct 18;12(10):1257. doi: 10.3390/pathogens12101257 (PMC10610006; doi:10.3390/pathogens12101257)
Supplement: Supplementary file 1 [file pathogens-12-01257-s001.zip › Table S1.xlsx]

## Sheet: Timofeev et al. S1 Table
accession	Strain	alias	Year	Geographic origin	host	canSNP_inferred	sublineage	Figure1_MLVA	Figure2_Bclade	Figure3_A.Br.001/002	Figure4_Tsiankovskii	FigureS3_STI_L6	vrrA	vrrB1	vrrB2	vrrC2	BAMS01	BAMS03	BAMS05	BAMS21	BAMS22	BAMS23	BAMS24	BAMS25	BAMS28	BAMS34	BAMS44	BAMS51	Bavntr23	VNTRacpA
SRR25780253	Bac1	39 (230)		Lithuania		B.Br.CNEVA	B.Br.CNEVA	X	X				3	18	12	17	14	27	6	10	15	10	11	13	15	13	8	6	3	4
SRR25780254	46/27			Russia: Chechen Republic		A.Br.008/011	A.Br.008/011_Tsiankovskii_L4b	X			X		5	19	14	22	13	30	5	10	14	9	11	13	15	9	8	9	4	3
SRR25780255	68/12			Azerbaijan		A.Br.008/011	A.Br.008/011_Tsiankovskii_L4b	X			X		5	19	13	22	13	30	7	10	14	9	11	13	15	9	8	9	3	3
SRR25780256	367/17			Russia: Tula region		A.Br.008/011	A.Br.008/011_Tsiankovskii_L4b	X			X		5	19	14	22	13	30	7	10	14	9	11	13	15	9	8	9	3	3
SRR25780257	531/17			Russia: Kalmyk Republic		A.Br.008/011	A.Br.008/011_Tsiankovskii_L4b	X			X		5	19	14	22	13	30	7	10	14	9	9	13	15	9	8	9	4	3
SRR25780258	1030/213			Russia: Karachay-Cherkessia		A.Br.008/011	A.Br.008/011_Tsiankovskii_L4b	X			X		5	19	14	22	13	30	7	10	14	9	11	13	15	9	8	9	4	3
SRR25780259	1273			Russia: Volgograd region		A.Br.008/011	A.Br.008/011_STI_L6_LP51_4Ya	X				X	4	19	14	22	13	30	7	10	16	11	11	13	14	9	8	9	5	3
SRR25780260	53169					A.Br.001/002	L2_Stendal	X		X			4	19	14	17	16	28	7	10	16	11	11	13	15	9	8	9	4	3
SRR25780261	44	B-ant-44	1970	Lithuania		B.Br.CNEVA	B.Br.CNEVA	X	X				3	18	12	17	14	27	6	10	15	10	11	12	15	13	8	6	3	4
SRR25780262	Bac5	120(Yakutia39)		Russia: Yakutia		A.Br.001/002	L7_Bac5	X		X			4	19	14	17	16	28	7	10	16	11	11	13	6	11	8	9	4	3
SRR25780263	Bac4			Russia: Tundra zone (exact location missing)		A.Br.008/011	A.Br.008/011_Tsiankovskii_L4c	X			X		4	19	14	22	13	30	7	10	14	9	11	13	15	9	8	9	4	3
SRR25780264	Bac3			Mongolia		A.Br.Ames	L1_Ames	X		X			4	19	14	17	16	26	7	10	16	11	11	13	15	11	8	9	4	3
SRR25780265	Bac2	46 (2781)		Russia: Novosibirsk region		B.Br.001/002	B.Br.001/002_Siberia	X	X				3	22	14	17	14	27	7	10	15	10	11	13	12	not amplified	8	6	3	4
SRR25780266	34(738)		1972	Kazakhstan	cow	A.Br.001/002	L8_34(738)	X		X			4	19	14	17	16	28	7	10	16	11	11	13	10	11	8	9	4	3
SRR25780267	I-271			Russia: Yamal		A.Br.001/002	L7_Bac5	X		X			4	19	14	17	16	28	7	10	16	11	11	13	6	11	8	9	4	3
ERR3170358-ERR3170359-ERR3170360-ERR3170361	Yamal-2	Four Yamal2016 strains	2016	Russia: Yamal		B.Br.001/002	B.Br.001/002_Siberia	X	X				3	22	14	17	14	27	7	10	15	10	11	13	12	not amplified	8	6	3	4
ERR3170362	LP50_3Ya	B-a-3Ya	2016	Russia:Yakutia,Abyisk ulus, bank of river Uyandino	soil	A.Br.008/011	A.Br.008/011_Tsiankovskii_L4b	X			X		5	19	14	22	13	30	7	10	14	9	11	13	15	9	8	9	4	3
ERR3170363	LP51/4Ya	B-a-4Ya	2016	Russia:Yakutia,Abyisk ulus, bank of river Uyandino	soil	A.Br.008/011	A.Br.008/011_STI_L6_LP51_4Ya	X				X	4	19	14	22	13	30	7	10	16	11	11	13	14	9	8	9	4	3
ERR3170364	LP53/5Ya	B-a-5Ya	2016	Russia:Yakutia,Abyisk ulus,bank of river Uyandino	soil	B.Br.001/002	B.Br.001/002_Europe	X	X				3	22	14	17	14	27	7	10	15	10	11	13	12	not amplified	8	6	3	4
DRR128190	GunmaI		before 1984	Japan:Gunma	bovine	A.Br.008/011	A.Br.008/011_Tsiankovskii_L4a				X
DRR152630	PAII		1950	Japan		A.Br.008/011	A.Br.008/011_Tsiankovskii_L4a				X
ERR1596574	ANSES_09-40	ANSES_09-40	2009	France:Savoie, Villard Leger	Bovine	B.Br.CNEVA	B.Br.CNEVA		X
ERR1596593	ANSES_11-09	ANSES_11-09	2011	France:Cantal		B.Br.CNEVA	B.Br.CNEVA		X
ERR1596599	ANSES_115	ANSES_115	1997	France:Pyrénées-Atlantiques	Bovine	B.Br.CNEVA	B.Br.CNEVA		X
ERR1596603	ANSES_120	ANSES_120	1994	France:Pyrénées-Atlantiques	Bovine ?	B.Br.CNEVA	B.Br.CNEVA		X
ERR1596608	ANSES_139	ANSES_139	2001	France:Aveyron, Huparlac		B.Br.CNEVA	B.Br.CNEVA		X
ERR1596611	ANSES_017	ANSES_017	2006	France:Savoie, Chambéry	Bovine	B.Br.CNEVA	B.Br.CNEVA		X
ERR1596615	ANSES_033	ANSES_033	2007	France:Aveyron		B.Br.CNEVA	B.Br.CNEVA		X
ERR1596624	ANSES_045	ANSES_045	2004	France:Saône-et-Loire, Saint Martin de Salencey	Bovine	B.Br.CNEVA	B.Br.CNEVA		X
ERR1596628	ANSES_064	ANSES_064	2003	France:Cantal	Bovine	B.Br.CNEVA	B.Br.CNEVA		X
ERR1596643	ANSES_098	ANSES_098	2000	France:Cantal, Crandelles	Bovine	B.Br.CNEVA	B.Br.CNEVA		X
ERR1596645	CNEVA-9066	ANSES_121	1992	France:Aveyron		B.Br.CNEVA	B.Br.CNEVA		X
ERR3170365	B-a-1056_51	1056/51	1993	Russia:Stavropol	human	A.Br.008/011	A.Br.008/011_Tsiankovskii_L4b				X
ERR3170366	I-364			Russia:Siberia		B.Br.001/002	B.Br.001/002_Asia		X
ERR899846	JF3854	LM-JF3854	1957	Switzerland:Bern	cattle	B.Br.CNEVA	B.Br.CNEVA		X
ERR899847	JF3887	LM-JF3887	1960	Switzerland:Eastern,Sankt Gallen	cattle	B.Br.CNEVA	B.Br.CNEVA		X
GCA_000512775	A16R		missing	China	missing	A.Br.001/002	L5_A16R			X
GCA_000743805	Zimbabwe 89		unknown	Zimbabwe		B.Br.001/002	B.Br.001/002		X
GCA_000832635	Sterne		Unknown	USA		A.Br.001/002	Sterne stricto sensu			X
GCA_001277955	Larissa		2012	Greece	Ovis	A.Br.008/011	A.Br.008/011_Tsiankovskii_L1				X
GCA_003063925	BA2968		2008	Finland:Helsinki	Bos primigenius taurus	B.Br.001/002	B.Br.001/002_Finland		X
GCA_003064015	A16/LA896		1970	Switzerland	Bos primigenius taurus	B.Br.CNEVA	B.Br.CNEVA		X
GCA_003064045	A24/TN_Bovine_Sokol		1972	Slovakia	Bos primigenius taurus	B.Br.CNEVA	B.Br.CNEVA		X
GCA_003064085	A46		1970	Germany:Stuttgart	Sus scrofa	B.Br.CNEVA	B.Br.CNEVA		X
GCA_003860145	81/1		1969	Russia:Stavropol, Novoalexandrovskiy, Rasshevatskoye	Homo sapiens	A.Br.008/011	A.Br.008/011_Tsiankovskii_L4c				X
GCA_006742565	PCr-BA		1978	Japan:Shizuoka	bone powder	B.Br.001/002	B.Br.001/002		X
GCA_008087155	KC2011		2011	South Africa:Hoedspruit	Acinonyx jubatus	B.Br.001/002	B.Br.001/002		X
GCA_016484455	A0052.3		1999	Poland	animal	B.Br.CNEVA	B.Br.CNEVA		X
GCA_022014755	PNO2		1935	China: Beijing	Homo sapiens	A.Br.008/011	A.Br.008/011_Tsiankovskii_L4a				X
GCA_022220685	Tyrol 3520		1988	Austria: Tyrol	cow	B.Br.CNEVA	B.Br.CNEVA		X
GCA_022221285	SA020		missing	South Africa	not collected	B.Br.Kruger	B.Br.Kruger		X
GCA_022221305	AF039		missing	Zimbabwe	not collected	B.Br.001/002	B.Br.001/002		X
GCA_024396775	CVCC40202		1950	China	Unknown	A.Br.008/011	A.Br.008/011_Tsiankovskii_L4a				X
GCA_928858585	BA-S12-SU		2012	Ukraine		A.Br.008/011	A.Br.008/011_Tsiankovskii_L4b				X
GCA_928858765	BA-C10-CHER		2010	Ukraine	Bos taurus	A.Br.008/011	A.Br.008/011_Tsiankovskii_L4d				X
GCA_928865485	BA-D12-MEL		2012	Ukraine	Canis lupus familiaris	A.Br.008/011	A.Br.008/011_Tsiankovskii_L4b				X
GCA_928869835	BA-C12-SU		2012	Ukraine	Bos taurus	A.Br.008/011	A.Br.008/011_Tsiankovskii_L4d				X
GCF_000008445	Ames Ancestor; A2084		1981	USA:Texas		A.Br.Ames	L1_Ames			X
GCF_000167295	Kruger B		nd	South Africa:Kruger National Park		B.Br.Kruger	B.Br.Kruger		X
GCF_000181675	Tsiankovskii-I		nd	FSU		A.Br.008/011	A.Br.008/011_Tsiankovskii_L4a				X
GCF_000725325	HYU01		2009	South Korea:Changnyeong	soil	B.Br.001/002	B.Br.001/002_Asia		X
GCF_000747335	Cvac02		2012	China:Liaoning		A.Br.008/011	A.Br.008/011_Tsiankovskii_L4a				X
GCF_000747375	Han		2012	China:Liaoning	Cow	A.Br.001/002	L6_Han			X
GCF_001543225	Stendal	12RA1944	2012	Germany:Saxony-Anhalt, Stendal	Bos bovis	A.Br.001/002	L2_Stendal			X
SRR10382406	BUL 40		1960/1979	Bulgaria:Sofia	not applicable	A.Br.008/011	A.Br.008/011_Tsiankovskii_L3				X
SRR10743038	Bw_Tyrol 6282		1979	Austria: Tyrol	cow	B.Br.CNEVA	B.Br.CNEVA		X
SRR12435826	BA0188	BA0188	2007	Italy:Veneto	cattle	B.Br.CNEVA	B.Br.CNEVA		X
SRR12435830	BA0152	BA0152	2009	Italy:Umbria	cattle	A.Br.008/011	A.Br.008/011_STI_L6_LP51_4Ya					X
SRR12633802	KZ_114	Bant-114	2009	Kazakhstan:West Kazakhstan Bayterek Volodarskoe	(soil)	A.Br.Ames	L1_Ames			X			4	20	14	17	16	26	7	10	16	11	11	13	14	11	8	9	4	?
SRR12633803	KZ_107	Bant-107	2009	Kazakhstan:West Kazakhstan Bayterek Volodarskoe	human	A.Br.Ames	L1_Ames			X			4	20	14	17	16	26	7	10	16	11	11	13	14	11	8	9	4	?
SRR14002391	B.Br.CNEVA	A170	1997	France: Pyrenees	Canis lupus familiaris	B.Br.CNEVA	B.Br.CNEVA		X
SRR14002397	B.Br.CNEVA	A193b	1997	France: Pyrenees	Bos taurus	B.Br.CNEVA	B.Br.CNEVA		X
SRR16079450	KZ_47	Bant-47	1977	Kazakhstan:West Kazakhstan Oral	cattle	A.Br.008/011	A.Br.008/011_Tsiankovskii_L4c				X		4	20	14	21	13	30	7	10	14	9	11	13	14	9	8	9	4	?
SRR16079479	KZ_178	Bant-178	2016	Kazakhstan:Pavlodar Ertis Uzynsu	cattle	B.Br.001/002	B.Br.001/002_Siberia		X				3	23	14	17	14	27	7	10	15	10	11	13	11	?	8	6	3	?
SRR16079484	KZ_150	Bant-150	2016	Kazakhstan:Karaganda Shet Yerkindyk	cattle	A.Br.001/002	L4_KZ150			X			4	20	14	17	16	28	7	10	16	11	11	13	14	11	8	9	4	?
SRR16079492	KZ_96	Bant-96	2006	Kazakhstan:Turkistan Saryagash Enkes	human	A.Br.008/011	A.Br.008/011_STI_L6_LP51_4Ya					X	4	20	14	21	13	30	7	10	16	11	11	13	13	9	8	9	4	?
SRR16079493	KZ_95	Bant-95	2006	Kazakhstan:West Kazakhstan Syrym Zhympity	human	A.Br.008/011	A.Br.008/011_STI_L6_LP51_4Ya					X	4	20	14	21	13	30	7	10	16	11	11	13	13	9	8	9	4	?
SRR16079498	KZ_90	Bant-90	2005	Kazakhstan:West Kazakhstan Zhanybek Talovka	cattle	A.Br.008/011	A.Br.008/011_Tsiankovskii_L4c				X		4	20	14	21	13	30	7	10	14	9	11	13	14	9	8	9	4	?
SRR16079501	KZ_82	Bant-82	2005	Kazakhstan:West Kazakhstan Zhanybek Talovka	cattle	A.Br.008/011	A.Br.008/011_Tsiankovskii_L4c				X		4	20	14	21	13	30	7	10	14	9	11	13	14	9	8	9	4	?
SRR16572037	BF5	BF5	2021	Germany:Bavaria		B.Br.CNEVA	B.Br.CNEVA		X
SRR16573065	A3011	BwIM-A3011	2007	Italy		B.Br.CNEVA	B.Br.CNEVA		X
SRR2071869	K3974		1995	Slovakia	Missing	A.Br.008/011	A.Br.008/011_Tsiankovskii_L4b				X
SRR2174564	BA1035		missing	South Africa	human	B.Br.001/002	B.Br.001/002		X
SRR2339125	2000032838		unknown	unknown	unknown	B.Br.001/002	B.Br.001/002		X
SRR2339636	2002013147		unknown	USA:Arkansas	unknown	B.Br.001/002	B.Br.001/002		X
SRR2340305	2002734047		1975	USA:New Jersey	bone	B.Br.001/002	B.Br.001/002		X
SRR2968134	A0091	XXVII	1939	South Africa	unknown	B.Br.001/002	B.Br.001/002		X
SRR2968139	A1032		unknown	Albania:Vlora	Capra aegagrus hircus	A.Br.008/011	A.Br.008/011_Tsiankovskii_L1				X
SRR2968140	A1035		unknown	Albania:Saranda	Ovis aries	A.Br.008/011	A.Br.008/011_Tsiankovskii_L1				X
SRR2968141	21.RA93.38.4	836	1979	Russia:Sverdlovsk	Homo sapiens	A.Br.008/011	A.Br.008/011_Tsiankovskii_L4a				X
SRR2968154	A0062		unknown	Poland	unknown	A.Br.008/011	A.Br.008/011_Tsiankovskii_L4d				X
SRR2968186	A11194		unknown	Bulgaria	Bos taurus	A.Br.008/011	A.Br.008/011_Tsiankovskii_L2				X
SRR2968197	A11193		unknown	Bulgaria	Bos taurus	A.Br.008/011	A.Br.008/011_Tsiankovskii_L2				X
SRR2968203	A0362		unknown	Norway	Bos taurus	A.Br.008/011	A.Br.008/011_Tsiankovskii_L4b				X
SRR2968206	A0628		1981	China:Xinjiang	soil	A.Br.008/011	A.Br.008/011_Tsiankovskii_L4b				X
SRR5810980	2002734827		2010	Bhutan	Bos taurus	B.Br.001/002	B.Br.001/002		X
SRR5811079	2002013199		1975	USA:New Jersey,Camden	Environment (swab)	B.Br.001/002	B.Br.001/002		X
SRR5811089	2008724190		1905	USA:California	Bos taurus	B.Br.001/002	B.Br.001/002		X
SRR5811108	2000032899		missing	USA:New Jersey	raw bone from gelatin company	B.Br.001/002	B.Br.001/002		X
SRR5811126	2002734040		1975	USA:New Jersey,Camden	bone	B.Br.001/002	B.Br.001/002		X
SRR5811166	2000031041		1976	USA:Texas	soil	B.Br.001/002	B.Br.001/002		X
SRR5811167	2000031042		1961	Pakistan	Capra aegagrus hircus	A.Br.001/002	L3_2000031042			X
SRR974956	SVA11		2011	Sweden	cow	B.Br.001/002	B.Br.001/002		X
